# Supplementary material for: Preliminary assessment of pre‐morbid DNA methylation in individuals at high genetic risk of mood disorders
Source: Bipolar Disord. 2016 Jul 21;18(5):410–22. doi: 10.1111/bdi.12415 (PMC5006843; doi:10.1111/bdi.12415)
Supplement: Supplementary file 3 [file BDI-18-410-s003.xlsx]

## Sheet: supp. table 1
Individual	Diagnosis	Index episode
1	MDD-R	MDD
2	MDD-R	MDD
3	MDD-S	MDD
4	MDD-R	MDD
5	MDD-R	MDD
6	MDD-S	MDD
7	MDD-R	MDD
8	MDD-R	MDD
9	MDD-R	MDD
10	MDD-R	MDD
11	MDD-R	MDD
12	BD I	MDD
13	BD NOS1	MDD
14	MDD-S	MDD
15	MDD-S	MDD
16	MDD-R	MDD
17	MDD-S	MDD
18	MDD-R	MDD
19	MDD-S	MDD
20	BD I	MDD
21	MDD-R	MDD
22	MDD2	MDD
Supplementary Table 1. Details of the diagnoses received by high-risk individuals who developed a mood disorder. BD I = bipolar disorder I; BD-NOS = bipolar disorder, not otherwise specified; MDD-S = single-episode major depressive disorder; MDD-R = recurrent major depressive disorder; NA = not applicable. 1Insufficient information was obtained from the NHS to distinguish between bipolar disorder…

## Sheet: supp. table 2
cell type	WL mean	IL mean	t-statistic	p-value
CD8+ T-cell	0.106	0.105	-0.064	0.950
CD4+ T-cell	0.125	0.155	2.87	0.00635
natural killer	0.0534	0.0488	-0.548	0.587
B-cell	0.0817	0.0900	1.54	0.132
monocytes	0.0733	0.0722	-0.228	0.821
granulocytes	0.561	0.529	-1.43	0.160
Supplementary Table 2. Mean cell count estimates, generated using the estimateCellCounts function in minfi, for the well high-risk individuals who developed a mood disorder (IL) and the well high-risk individuals who remained well (WL). Between-group differences were assessed using a two-tailed Student's t-test. Significant p-values (p ≤ 0.05) are indicated in bold.

## Sheet: supp. table 3
Probe ID	Gene symbol	Chr.	Coordinatea	p-value	WL β (mean)	IL β (mean)	β differenceb
cg07398767	CA10	17	50237205	3.7237e-06	0.384306	0.33166	-0.0526461
cg08292919	GABBR1	6	29565696	4.22278e-06	0.899811	0.880021	-0.0197898
cg18995182	COL4A5;COL4A6	X	107682860	4.6193e-06	0.385565	0.349686	-0.0358787
cg19006127		4	3794737	5.97147e-06	0.204775	0.186755	-0.0180198
cg08608800	ZC3H13	13	46626937	6.90639e-06	0.158715	0.137692	-0.0210233
cg19199483		13	111483035	1.25854e-05	0.960188	0.953563	-0.00662554
cg01642827	GET4	7	925664	1.29873e-05	0.919175	0.910119	-0.00905601
cg03773183		17	79325994	1.33499e-05	0.780663	0.854223	0.0735599
cg01724150	NMNAT3	3	139397363	1.63747e-05	0.412814	0.346823	-0.0659916
cg26893134	FRK	6	116381904	1.7312e-05	0.914492	0.893145	-0.021347
cg06927864	IL1RAPL1	X	28604661	1.7678e-05	0.278299	0.343364	0.0650657
cg19298821	C5orf48	5	125967357	2.00013e-05	0.918241	0.931607	0.013366
cg00662273	PDPK1	16	2648122	2.03128e-05	0.932004	0.920652	-0.0113516
cg10827045	PPT1	1	40562842	2.09277e-05	0.0923787	0.10134	0.00896077
cg06352873	DCBLD2	3	98596709	2.33074e-05	0.840772	0.821148	-0.0196239
cg08883995	MGMT	10	131389152	2.37433e-05	0.910685	0.923145	0.0124592
cg24507551	GTF2H4	6	30877958	2.66536e-05	0.896264	0.907568	0.0113039
cg08187750	PIWIL1	12	130824529	2.67992e-05	0.674308	0.619653	-0.0546555
cg02328223	MGLL	3	127541927	3.0786e-05	0.09704	0.110245	0.0132054
cg15171911	TCF4	18	53068921	3.11087e-05	0.71294	0.671293	-0.0416475
cg19315466	KIF26B	1	245832545	3.19374e-05	0.916743	0.9287	0.0119561
cg26923779	HECTD1	14	31677445	3.25617e-05	0.105222	0.0949937	-0.010228
cg09062038	PIP4K2A	10	22825269	3.53843e-05	0.938922	0.928189	-0.0107338
cg07863402		17	77863987	3.78891e-05	0.493976	0.525223	0.0312475
cg11617253	DNAH17	17	76452691	4.28687e-05	0.936513	0.944865	0.00835274
cg02084553		2	166937779	4.41501e-05	0.821916	0.788605	-0.0333111
cg07298985	PIWIL2	8	22133076	4.69879e-05	0.783385	0.733152	-0.0502329
cg11818376		4	84806923	4.73772e-05	0.8702	0.855144	-0.0150554
cg13534734		12	114029577	5.32501e-05	0.222338	0.271535	0.0491974
cg23817627	ARHGAP25	2	69043460	5.37175e-05	0.838761	0.889245	0.0504841
cg19304100	DCST1;DCST2	1	155006360	6.00491e-05	0.935658	0.926406	-0.00925221
cg21814870	LPHN3	4	62383240	6.19045e-05	0.542427	0.598101	0.0556747
cg07684929	CREB5	7	28344754	6.34019e-05	0.82117	0.84143	0.0202601
cg26776269		20	60541082	6.38948e-05	0.331841	0.290589	-0.0412511
cg09475262	STX7	6	132833799	6.55026e-05	0.308435	0.269203	-0.0392312
cg01692351	ZNF282	7	148892425	6.99192e-05	0.116924	0.132657	0.0157326
cg13680362	OR2H1	6	29426320	7.12846e-05	0.840365	0.819965	-0.0204002
cg14390252		10	3277089	7.34455e-05	0.9348	0.923628	-0.0111716
cg00244352	JARID2	6	15495498	7.59203e-05	0.925609	0.936248	0.0106398
cg04130788	SORCS2	4	7304777	7.702e-05	0.798341	0.844271	0.0459296
cg07229688		18	59564213	7.75787e-05	0.881076	0.898622	0.0175461
cg09016968		6	99290635	7.84311e-05	0.204041	0.175181	-0.02886
cg19243717		1	8362655	8.24302e-05	0.884779	0.86683	-0.0179488
cg15575967	TRIM62	1	33648734	8.35177e-05	0.814525	0.784897	-0.0296281
cg09857070		1	2822901	8.37873e-05	0.710372	0.744966	0.0345943
cg01407875		12	91817272	8.54945e-05	0.748609	0.718356	-0.0302538
cg25818109	MASP1	3	186937654	8.59891e-05	0.815299	0.794177	-0.0211219
cg09012726		5	141266625	8.73902e-05	0.894912	0.904544	0.00963233
cg09668031	RAB26	16	2198504	8.80645e-05	0.154924	0.140019	-0.0149042
cg17727331	DCTN1	2	74588598	9.23118e-05	0.913804	0.923466	0.00966204
cg17808866	EXOC2	6	503857	9.41237e-05	0.874635	0.858569	-0.0160659
cg18077971	PAX3;CCDC140	2	223164867	9.59345e-05	0.226337	0.247051	0.0207136
cg08605991	SIAH3	13	46426238	9.78242e-05	0.875193	0.890097	0.0149037
cg11854183	PPP1R14A	19	38741928	0.000101122	0.904807	0.894275	-0.0105314
cg26956754	TULP4	6	158902233	0.000103463	0.930222	0.938844	0.00862212
cg00036110	HPCAL4	1	40146660	0.000105739	0.520681	0.458195	-0.0624866
cg06459669	XPNPEP1	10	111683143	0.000106639	0.176284	0.197171	0.0208872
cg00115549	NUDT18	8	21968255	0.000109043	0.938048	0.947321	0.00927322
cg04635642	SNX29	16	12183938	0.000110215	0.315921	0.269861	-0.0460594
cg02185190	SLC25A43	X	118534462	0.000111791	0.666063	0.710452	0.0443881
cg03692991		22	38434974	0.000112338	0.84092	0.858123	0.0172025
cg17342302	COL2A1	12	48398320	0.000112658	0.118367	0.107661	-0.0107053
cg11369172	CHCHD3	7	132766939	0.000118273	0.0827756	0.0890322	0.00625659
cg10372813	PHF20	20	34359876	0.00011829	0.110718	0.124337	0.0136184
cg11751806	ADAMTS20	12	43945680	0.00011859	0.169536	0.194507	0.0249718
cg12037450	MCOLN3	1	85513124	0.000118919	0.340523	0.359933	0.0194093
cg17629870	PLK2	5	57756980	0.000122058	0.920148	0.905656	-0.0144914
cg11993173	RGS20	8	54857695	0.000124512	0.574204	0.52659	-0.0476141
cg02008826	NKX6-3	8	41505696	0.000126093	0.278735	0.310672	0.0319368
cg17565490	CENPB	20	3766961	0.000131248	0.141699	0.125414	-0.0162848
cg12167335		4	115304337	0.000139662	0.906014	0.893346	-0.0126687
cg01275359	NEDD9	6	11232847	0.000140067	0.339508	0.364358	0.0248505
cg13300757	CC2D1B	1	52831280	0.000140068	0.202251	0.233221	0.0309696
cg25567674		3	123751655	0.000140224	0.402997	0.431097	0.0281001
cg24750513	BIN1	2	127819455	0.000141533	0.837559	0.798799	-0.0387595
cg20041873	SGCE;PEG10	7	94286669	0.000144299	0.79273	0.772909	-0.0198211
cg27353824	APOC4	19	45445521	0.000144599	0.902042	0.914146	0.0121044
cg06839777	HSF2	6	122720676	0.000145822	0.0648847	0.0584433	-0.0064414
cg21498950	APLP2	11	130013406	0.000148781	0.942721	0.934539	-0.00818199
cg16212279		11	1370329	0.000151927	0.686903	0.727597	0.040694
cg03190219		7	25898688	0.000154294	0.30171	0.32697	0.0252595
cg23706615	EFNA2	19	1287884	0.000159443	0.354617	0.388868	0.0342508
cg10665438	STK32C	10	134049549	0.000160161	0.974086	0.969864	-0.00422163
cg17971592	CPS1	2	211503272	0.000160246	0.892582	0.907352	0.0147704
cg06609496		5	1174426	0.000165456	0.892333	0.870586	-0.0217468
cg13189235	RARRES1	3	158450072	0.00016686	0.0894713	0.10745	0.0179788
cg08939373	C11orf41	11	33563246	0.000167862	0.634523	0.674398	0.0398745
cg16764362	JPH3	16	87682674	0.000167952	0.836376	0.855759	0.0193832
cg24482286	FAM63A;PRUNE	1	150981652	0.000169469	0.203674	0.227631	0.0239575
cg00117237		8	67318804	0.000170894	0.843341	0.866676	0.0233356
cg01507046	CACNA1G	17	48637818	0.000173333	0.11629	0.136101	0.0198112
cg05006092	SYNGR2	17	76166303	0.000173876	0.925908	0.93456	0.0086516
cg04768449		12	94495274	0.000174264	0.104793	0.113642	0.00884882
cg11344164		10	101878520	0.000175374	0.830779	0.862774	0.0319953
cg16503628	FGF12	3	191991630	0.000176093	0.836532	0.857863	0.0213316
cg10180697	DHFR;MSH3	5	79948941	0.000176358	0.862102	0.84159	-0.0205123
cg07019835		7	1849671	0.000176445	0.896923	0.90774	0.0108165
cg00912049	CNFN	19	42891379	0.000177004	0.170926	0.144925	-0.0260009
cg14024780	SOAT1	1	179262948	0.000178448	0.0711267	0.0799147	0.00878803
cg05940452	FOXR1	11	118842484	0.000181491	0.563782	0.507136	-0.0566458
Supplementary Table 3. The top 100 differentially methylated positions identified in the well high-risk individuals who developed a mood disorder (IL) compared to the well high-risk individuals who remained well (WL), ranked by p-value. aGRCh37/hg19. bIL β mean – WL β mean.

## Sheet: supp. table 4
Probe ID	Gene symbol	Chr.	Coordinatea	DMP p-value	PFC r	PFC r2	PFC p	ERC r	ERC r2	ERC p	STG r	STG r2	STG p	CBM r	CBM r2	CBM p
cg07398767	CA10	17	50237205	3.72 x10-6	0.289	0.0835	0.0124	0.359	0.128	0.00212	0.293	0.0858	0.0106	0.251	0.063	0.0346
cg08292919	GABBR1	6	29565696	4.22 x10-6	-0.0071	5.04e-05	0.952	0.142	0.0202	0.236	0.0803	0.00645	0.493	-0.00849	7.21e-05	0.944
cg18995182	COL4A5; COL4A6	X	107682860	4.62 x10-6	0.705	0.497	2.33 x 10-12	0.656	0.43	5.18 x 10-8	0.611	0.373	5.67 x 10-9	0.636	0.404	2.54 x 10-9
cg19006127	-	4	3794737	5.97 x10-6	0.186	0.0346	0.113	-0.119	0.0142	0.322	-0.0485	0.00235	0.68	-0.041	0.00168	0.734
cg08608800	ZC3H13	13	46626937	6.91 x10-6	-0.227	0.0515	0.0521	0.0198	0.000392	0.87	-0.25	0.0625	0.0308	-0.0876	0.00767	0.468
cg19199483	-	13	111483035	1.26 x10-5	0.176	0.031	0.134	0.362	0.131	0.00192	0.0857	0.00734	0.465	0.376	0.141	0.00121
cg01642827	GET4	7	925664	1.30 x10-5	-0.144	0.0207	0.221	-0.105	0.011	0.382	-0.0457	0.00209	0.697	-0.0571	0.00326	0.636
cg03773183	-	17	79325994	1.33 x10-5	0.858	0.736	0	0.888	0.789	0	0.902	0.813	0	0.895	0.801	0
cg01724150	NMNAT3	3	139397363	1.64 x10-5	0.118	0.0139	0.317	0.232	0.0538	0.0512	0.305	0.093	0.00786	-0.128	0.0164	0.288
cg26893134	FRK	6	116381904	1.73 x10-5	0.376	0.141	0.00095	0.352	0.124	0.000261	0.122	0.0149	0.295	-0.0823	0.00677	0.495
cg06927864	IL1RAPL1	X	28604661	1.77 x10-5	0.515	0.265	2.7 x 10-6	0.617	0.381	1.02 x 10-8	0.553	0.306	2.74 x 10-7	0.509	0.259	5.7 x 10-6
cg19298821	C5orf48	5	125967357	2.00 x10-5	0.114	0.013	0.335	0.164	0.0269	0.173	0.104	0.0108	0.374	-0.175	0.0306	0.144
cg00662273	PDPK1	16	2648122	2.03 x10-5	0.0803	0.00645	0.496	-0.0281	0.00079	0.816	-0.0742	0.00551	0.527	0.117	0.0137	0.332
cg10827045	PPT1	1	40562842	2.09 x10-5	-0.0673	0.00453	0.569	0.149	0.0222	0.214	-0.143	0.0204	0.222	-0.00795	6.32e-05	0.948
cg06352873	DCBLD2	3	98596709	2.33 x10-5	0.231	0.0534	0.0478	-0.0471	0.00222	0.697	0.206	0.0424	0.0759	-0.259	0.0671	0.0294
cg08883995	MGMT	10	131389152	2.37 x10-5	-0.00803	6.45e-05	0.946	-0.05	0.0025	0.679	-0.0432	0.00187	0.713	0.0183	0.000335	0.879
cg24507551	GTF2H4	6	30877958	2.67 x10-5	0.0466	0.00217	0.694	0.0556	0.00309	0.645	0.0759	0.00576	0.517	0.0344	0.00118	0.776
cg08187750	PIWIL1	12	130824529	2.68 x10-5	0.552	0.305	3.41 x 10-7	0.62	0.384	8.18 x 10-9	0.571	0.326	8.77 x 10-8	0.117	0.0137	0.332
cg02328223	MGLL	3	127541927	3.08 x10-5	0.0076	5.78e-05	0.949	-0.148	0.0219	0.217	0.0354	0.00125	0.763	0.171	0.0292	0.155
cg15171911	TCF4	18	53068921	3.11 x10-5	0.144	0.0207	0.22	0.0856	0.00733	0.478	0.0984	0.00968	0.401	-0.112	0.0125	0.35
Supplementary Table 4. Correlation between blood and brain methylation for the top 20 DMPs, ranked by significance. Coefficients for the correlation between DNA methylation in the blood and in four different brain regions (PFC: prefrontal cortex; ERC: entorhinal cortex; STG: superior temporal gyrus; and CBM: cerebelleum) calculated using matched samples from 71-71 individuals were obtained using …

## Sheet: supp. table 5
Canonical Pathways
Name	p-value	q-value	Ratio1
Cardiac β-adrenergic Signalling	5 x 10-4	NS	25/132 (0.189)
G-Protein Coupled Receptor Signalling	1.02 x 10-3	NS	18/87 (0.207)
UVA-Induced MAPK Signalling	2.79 x 19-3	NS	38/255 (0.149)
cAMP-Mediated Signalling	4.55 x 10-3	NS	18/99 (0.182)
Neuropathic Pain Signalling in Dorsal Horn Neurons	4.58 x 10-3	NS	10/42 (0.238)
Molecular and Cellular Functions
Name	p-value range	q-value range	No. molecules
Cell-To-Cell Signalling and Interaction	7.11 x 10-15 - 1.32 x 10-2	1.07 x 10-10 - 3.92 x 10-1	183
Cellular Assembly and Organisation	7.11 x 10-15 - 1.32 x 10-2	1.07 x 10-10 - 3.92 x 10-1	291
Cell Death and Survival	1.55 x 10-6 - 1.32 x 10-2	9.39 x 10-4 - 3.92 x 10-1	505
Cell Morphology	3.82 x 10-6 - 1.25 x 10-2	1.15 x 10-2 - 3.92 x 10-1	332
Cell Cycle	5.63 x 10-5 - 1.32 x 10-2	1.44 x 10-2 - 3.92 x 10-1	60
Physiological System Development and Function
Name	p-value range	q-value range	No. molecules
Nervous System Development and Function	7.11 x 10-15 - 1.32 x 10-2	1.07 x 10-10 - 3.92 x 10-1	363
Tissue Morphology	7.11 x 10-15 - 1.32 x 10-2	1.07 x 10-10 - 3.92 x 10-1	306
Behaviour	2.94 x 10-7 - 1.32 x 10-2	2.34 x 10-4 - 3.92 x 10-1	161
Organismal Survival	3.44 x 10-5 - 6.18 x 10-5	1.06 x 10-2 - 1.56 x 10-2	367
Tissue Development	8.12 x 10-5 - 1.27 x 10-2	1.95 x 10-2 - 3.92 x 10-1	284
Diseases and Disorders
Name	p-value range	q-value range	No. molecules
Cancer	1.80 x 10-9-1.34 x 10-2	6.79 x 10-6-3.92 x 10-1	1513
Gastrointestinal Disease	1.80 x 10-9-1.32 x 10-2	6.79 x 10-6-3.92 x 10-1	1358
Organismal Injury and Abnormalities	1.80 x 10-9-1.34 x 10-2	6.79 x 10-6-3.92 x 10-1	1526
Hepatic System Disease	2.35 x 10-8-3.82 x 10-8	3.23 x 10-5 - 3.85 x 10-5	715
Endocrine System Disorders	4.72 x 10-7 - 1.34 x 10-2	3.56 x 10-4 - 3.92 x 10-1	704
Supplementary Table 5. Summary of Ingenuity Pathway Analysis results obtained when using a significance threshold of p ≤ 0.005 to define the target list (n = 1780 genes). Shown are the top five pathways, diseases or functions from each of the "Canonical Pathways" and "Disease and Biofunctions" categories. Enrichment was calculated relative to the reference set, which comprised all genes targetted…

## Sheet: supp. table 6
Canonical Pathways
Name	p-value	q-value	Ratio
Synaptic Long-term Potentiation	2.10 x 10-3	NS	8/116 (0.069)
Hepatic Fibrosis/Hepatic Stellate Cell Activation	3.21 x 10-3	NS	10/181 (0.055)
RAR Activation	1.13 x 10-2	NS	9/185 (0.049)
Cardiac β-adrenergic Signalling	1.57 x 10-2	NS	7/132 (0.053)
Sperm Motility	2.63 x 10-2	NS	6/115 (0.052)
Molecular and Cellular Functions
Name	p-value range	q-value range	No. molecules
Cellular Assembly and Organisation	7.36 x 10-5 - 1.97 x 10-2	4.84 x 10-2 - 1.85 x 10-1	25
Carbohydrate Metabolism	3.75 x 10-4 - 1.97 x 10-2	NS	10
Cellular Function and Maintenance	3.75 x 10-4 - 1.97 x 10-2	NS	19
Cell-To-Cell Signalling and Interaction	3.87 x 10-4 - 1.97 x 10-2	NS	19
Cellular Development	3.87 x 10-4 - 1.97 x 10-2	NS	27
Physiological System Development and Function
Name	p-value range	q-value range	No. molecules
Behaviour	5.59 x 10-7 -1.97 x 10-2	2.66 x 10-3 - 1.85 x 10-1	52
Embryonic Development	1.15 x 10-3 - 1.97 x 10-2	NS	48
Nervous System Development and Function	1.15 x 10-3 - 1.97 x 10-2	NS	71
Organ Development	1.15 x 10-3 - 1.97 x 10-2	NS	32
Organismal Development	1.15 x 10-3 - 1.97 x 10-2	NS	59
Diseases and Disorders
Name	p-value range	q-value range	No. molecules
Cancer	9.70 x 10-6-1.97 x 10-2	1.54 x 10-2 - 1.85 x 10-1	317
Connective Tissue Disorders	9.70 x 10-6-1.97 x 10-2	1.54 x 10-2 - 1.85 x 10-1	24
Organismal Injury and Abnormalities	9.70 x 10-6-1.97 x 10-2	1.54 x 10-2 - 1.85 x 10-1	324
Reproductive System Disease	9.70 x 10-6-1.97 x 10-2	1.54 x 10-2 - 1.85 x 10-1	60
Endocrine System Disorders	2.59 x 19-5 - 1.97 x 10-2	3.07 x 10-2 - 1.85 x 10-1	135
Supplementary Table 6. Summary of Ingenuity Pathway Analysis results obtained when using a significance threshold of p ≤ 0.001 to define the target list (n = 374 genes). Shown are the top five pathways, diseases or functions from each of the "Canonical Pathways" and "Disease and Biofunctions" categories. Enrichment was calculated relative to the reference set, which comprised all genes targetted …

## Sheet: supp. table 7
DMR no.	probe ID	DMR p-value	Chr.	Start coordinatea	DMR size (bp)	Gene Symbol	PFC r	PFC r2	PFC p	ERC r	ERC r2	ERC p	STG r	STG r2	STG p	CBM r	CBM r2	CBM p
1	cg02573566	4.89765e-09	1	153599240	1024	S100A13; S100A1	-0.0176	0.00031	0.882	-0.308	0.0949	0.0089	-0.378	0.143	0.000819	0.426	0.181	0.000213
1	cg00012362	4.89765e-09	1	153599240	1024	S100A13; S100A1	-0.0124	0.000154	0.916	-0.199	0.0396	0.0955	-0.215	0.0462	0.0641	0.486	0.236	1.73 x 10-5
1	cg13946767	4.89765e-09	1	153599240	1024	S100A13; S100A1	0.139	0.0193	0.239	0.177	0.0313	0.14	0.215	0.0462	0.0643	0.321	0.103	0.00642
1	cg11343894	4.89765e-09	1	153599240	1024	S100A13; S100A1	0.364	0.132	0.00142	0.196	0.0384	0.101	0.276	0.0762	0.0164	0.331	0.11	0.00483
1	cg02331910	4.89765e-09	1	153599240	1024	S100A13; S100A1	0.102	0.0104	0.388	0.169	0.0286	0.159	0.178	0.0317	0.127	0.627	0.393	4.87 x 10-9
1	cg04077668	4.89765e-09	1	153599240	1024	S100A13; S100A1	0.315	0.0992	0.00626	0.0821	0.00674	0.496	0.246	0.0605	0.0335	0.286	0.0818	0.0155
1	cg06419659	4.89765e-09	1	153599240	1024	S100A13; S100A1	0.531	0.282	1.11 x 10-6	0.52	0.27	3.33 x 10-6	0.503	0.253	4.24 x 10-6	0.618	0.382	9.11 x 10-9
1	cg07898899	4.89765e-09	1	153599240	1024	S100A13; S100A1	0.474	0.225	1.97 x 10-5	0.477	0.228	2.63 x 10-5	0.514	0.264	2.36 x 10-6	0.646	0.417	1.17 x 10-9
2	cg19352193	1.21508e-08	13	46425082	994	SIAH3	0.149	0.0222	0.205	0.304	0.0924	0.01	0.155	0.024	0.185	-0.142	0.0201	0.236
2	cg00613224	1.21508e-08	13	46425082	994	SIAH3	0.0553	0.00306	0.64	0.168	0.0282	0.162	0.0651	0.00424	0.579	-0.128	0.0164	0.288
2	cg02674384	1.21508e-08	13	46425082	994	SIAH3	-0.0997	0.00994	0.398	0.196	0.0384	0.101	0.139	0.0193	0.234	0.119	0.0142	0.323
2	cg26667946	1.21508e-08	13	46425082	994	SIAH3	0.0743	0.00552	0.529	0.193	0.0372	0.107	0.134	0.018	0.25	0.156	0.0243	0.194
2	cg14269973	1.21508e-08	13	46425082	994	SIAH3	0.0266	0.000708	0.822	0.152	0.0231	0.205	0.166	0.0276	0.155	0.0346	0.0012	0.775
2	cg25658983	1.21508e-08	13	46425082	994	SIAH3	0.0824	0.00679	0.485	0.191	0.0365	0.111	0.202	0.0408	0.0824	0.079	0.00624	0.512
3	cg26039829	2.79742e-08	8	22132877	176	PIWIL2	0.412	0.17	0.000262	0.47	0.221	3.61 x 10-5	0.448	0.201	5.66 x 10-5	0.441	0.194	0.000116
3	cg02463440	2.79742e-08	8	22132877	176	PIWIL2	0.404	0.163	0.000355	0.447	0.2	9.26 x 10-5	0.449	0.202	5.29 x 10-5	0.409	0.167	0.000399
3	cg02788857	2.79742e-08	8	22132877	176	PIWIL2	0.459	0.211	3.96 x 10-5	0.467	0.218	4.1 x 10-5	0.459	0.211	3.96 x 10-5	0.467	0.218	4.1 x 10-5
3	cg18135555	2.79742e-08	8	22132877	176	PIWIL2	0.607	0.368	9.55 x 10-9	0.637	0.406	2.32 x 10-9	0.597	0.356	1.52 x 10-8	0.521	0.271	3.24 x 10-6
3	cg09517075	2.79742e-08	8	22132877	176	PIWIL2	0.527	0.278	1.41 x 10-6	0.534	0.285	1.62 x 10-6	0.521	0.271	1.69 x 10-6	0.439	0.193	0.000127
4	cg05251190	3.5274e-08	10	104195449	2184	MIR146B	-0.191	0.0365	0.102	-0.111	0.0123	0.355	0.0666	0.00444	0.57	-0.0143	0.000204	0.906
4	cg05858126	3.5274e-08	10	104195449	2184	MIR146B	-0.00992	9.84e-05	0.933	-0.0809	0.00654	0.502	-0.167	0.0279	0.153	0.0662	0.00438	0.583
4	cg15857661	3.5274e-08	10	104195449	2184	MIR146B	0.117	0.0137	0.319	0.203	0.0412	0.0892	0.16	0.0256	0.17	0.192	0.0369	0.109
4	cg13442016	3.5274e-08	10	104195449	2184	MIR146B	0.0978	0.00956	0.407	0.209	0.0437	0.0805	0.326	0.106	0.00431	0.049	0.0024	0.685
4	cg08101174	3.5274e-08	10	104195449	2184	NA	0.106	0.0112	0.367	0.106	0.0112	0.38	-0.0802	0.00643	0.494	-0.0597	0.00356	0.621
5	cg02123734	1.26499e-07	10	50648574	2766	NA	0.389	0.151	0.000604	0.335	0.112	0.00435	0.386	0.149	0.000622	0.294	0.0864	0.0127
5	cg16484473	1.26499e-07	10	50648574	2766	NA	0.463	0.214	3.21 x 10-5	0.37	0.137	0.00147	0.392	0.154	0.000508	0.179	0.032	0.134
5	cg24002541	1.26499e-07	10	50648574	2766	NA	0.438	0.192	9.55 x 10-5	0.37	0.137	0.00147	0.391	0.153	0.000531	0.211	0.0445	0.0775
5	cg03466525	1.26499e-07	10	50648574	2766	NA	0.433	0.187	7.8 x 10-5	0.366	0.134	0.00169	0.461	0.213	3.11 x 10-5	0.196	0.0384	0.101
5	cg02773436	1.26499e-07	10	50648574	2766	NA	0.341	0.116	0.00297	0.45	0.203	8.37 x 10-5	0.351	0.123	0.002	0.118	0.0139	0.328
6	cg06893296	1.81282e-07	6	30094974	458	NA	0.413	0.171	0.000251	0.273	0.0745	0.0211	0.389	0.151	0.000565	0.111	0.0123	0.355
6	cg12860635	1.81282e-07	6	30094974	458	NA	0.307	0.0942	0.00783	0.262	0.0686	0.027	0.272	0.074	0.0182	0.131	0.0172	0.277
6	cg02049405	1.81282e-07	6	30094974	458	NA	0.156	0.0243	0.185	0.28	0.0784	0.0182	0.363	0.132	0.00138	0.195	0.038	0.103
6	cg21697794	1.81282e-07	6	30094974	458	NA	0.142	0.0202	0.229	0.431	0.186	0.000176	0.284	0.0807	0.0135	0.0516	0.00266	0.669
6	cg06938705	1.81282e-07	6	30094974	458	NA	0.196	0.0384	0.0943	0.34	0.116	0.0037	0.344	0.118	0.00254	-0.0457	0.00209	0.705
6	cg04768479	1.81282e-07	6	30094974	458	NA	0.22	0.0484	0.0591	0.241	0.0581	0.0428	0.398	0.158	0.000409	0.157	0.0246	0.192
6	cg05994850	1.81282e-07	6	30094974	458	NA	0.276	0.0762	0.0174	0.221	0.0488	0.0643	0.492	0.242	7.2 x 10-6	0.164	0.0269	0.172
6	cg26719062	1.81282e-07	6	30094974	458	NA	0.278	0.0773	0.0165	0.157	0.0246	0.192	0.31	0.096	0.00685	0.05	0.0025	0.679
7	cg26893134	2.19178e-07	6	116381824	177	FRK	0.376	0.141	0.00095	0.352	0.124	0.00261	0.122	0.0149	0.295	-0.0823	0.00677	0.495
7	cg18764771	2.19178e-07	6	116381824	177	FRK	0.421	0.177	0.000189	0.272	0.074	0.0218	0.365	0.133	0.00129	-0.0509	0.00259	0.673
7	cg05304507	2.19178e-07	6	116381824	177	FRK	0.404	0.163	0.000355	0.241	0.0581	0.043	0.169	0.0286	0.148	-0.0225	0.000506	0.852
7	cg15226275	2.19178e-07	6	116381824	177	FRK	0.441	0.194	8.52 x 10-5	0.392	0.154	0.000722	0.198	0.0392	0.0899	0.143	0.0204	0.233
8	cg07780348	9.95554e-07	11	118842395	98	FOXR1	0.454	0.206	4.91 x 10-5	0.375	0.141	0.00127	0.447	0.2	5.77 x 10-5	0.231	0.0533	0.0529
8	cg24766553	9.95554e-07	11	118842395	98	FOXR1	0.416	0.173	0.000228	0.363	0.132	0.00187	0.426	0.18	0.00014	0.29	0.0841	0.0141
8	cg05940452	9.95554e-07	11	118842395	98	FOXR1	0.284	0.0807	0.0143	0.286	0.0818	0.0158	0.191	0.0365	0.0999	0.217	0.0471	0.069
9	cg07992052	1.26792e-06	20	35402286	23	DSN1	0.637	0.406	1.07 x 10-9	0.753	0.567	3.64 x 10-14	0.622	0.387	2.61 x 10-9	0.568	0.323	2.33 x 10-7
9	cg10472067	1.26792e-06	20	35402286	23	DSN1	0.496	0.246	7.02 x 10-6	0.589	0.347	6.43 x 10-8	0.482	0.232	1.2 x 10-5	0.395	0.156	0.000661
9	cg10409786	1.26792e-06	20	35402286	23	DSN1	0.59	0.348	3.09 x 10-8	0.465	0.216	4.38 x 10-5	0.615	0.378	4.49 x 10-9	0.64	0.41	1.93 x 10-9
10	cg25144207	1.80569e-06	4	4864284	292	MSX1	0.182	0.0331	0.12	0.146	0.0213	0.223	0.174	0.0303	0.136	-0.019	0.000361	0.875
10	cg24840099	1.80569e-06	4	4864284	292	MSX1	0.07	0.0049	0.553	0.164	0.0269	0.171	0.285	0.0812	0.0132	0.0913	0.00834	0.449
10	cg21538208	1.80569e-06	4	4864284	292	MSX1	0.145	0.021	0.219	0.0333	0.00111	0.783	0.427	0.182	0.000132	0.0485	0.00235	0.688
10	cg09748975	1.80569e-06	4	4864284	292	MSX1	0.0632	0.00399	0.593	0.162	0.0262	0.178	0.437	0.191	8.76 x 10-5	0.0112	0.000125	0.926
Supplementary Table 7. Correlation between blood and brain methylation for the top 10 DMRs, ranked by significance. Coefficients for the correlation between DNA methylation in the blood and in four different brain regions (PFC: prefrontal cortex; ERC: entorhinal cortex; STG: superior temporal gyrus; and CBM: cerebelleum) calculated using matched samples from 71-71 individuals were obtained using …
